# Supplementary material for: New Method for Differentiation of Granuloviruses (Betabaculoviruses) Based on Real-Time Polymerase Chain Reaction (Real-Time PCR)
Source: Viruses. 2019 Jan 29;11(2):115. doi: 10.3390/v11020115 (PMC6410086; doi:10.3390/v11020115)
Supplement: Supplementary file 1 [file viruses-11-00115-s001.zip]

Archive with 1 entries (1 files):
- Appendix Viruses.docx
